# Supplementary material for: A Biopolymer System Based on Chitosan and an Anisotropic Network of Nickel Fibers in the Hydrogen Evolution Reaction
Source: Molecules. 2026 Jan 1;31(1):150. doi: 10.3390/molecules31010150 (PMC12787352; doi:10.3390/molecules31010150)
Supplement: Supplementary file 1 [file molecules-31-00150-s001.zip]

Archive with 1 entries (1 files):
- molecules-4010402-supplementary.pdf
